# Supplementary material for: The nanophthalmos protein TMEM98 inhibits MYRF self-cleavage and is required for eye size specification
Source: PLoS Genet. 2020 Apr 1;16(4):e1008583. doi: 10.1371/journal.pgen.1008583 (PMC7153906; doi:10.1371/journal.pgen.1008583)
Supplement: S1 Dataset — (XLSX) [file pgen.1008583.s002.xlsx]

## Sheet: eye measurements
Number	Genotype		Age	Sex	retina length	eye length	retina/eye	anterior segment length			average	average	average	average ant.segment	STDEV total length	standar error total	STDEV anterior	std error anterior	STDEV retina	std error retina
					microns	microns					retina/eye	retina	eye
1079	1c/+ Cre+	control	1 month 1 day	M	4614.52	7774.52	0.593544	3160
174	1c/1d Cre-	control	1 month 16 days	M	4561.94	7364.27	0.619469	2802.34
387	1c/+ Cre-	control	28 days	M	4214.12	7597.89	0.554644	3383.77
391	1c/+ Cre+	control	28 days	F	4534.91	7472.26	0.6069	2937.35
526	1c/+ Cre+	control	2 months 3 days	M	5113.66	9608.06	0.532226	4494.4
388	1c/+ Cre-	control	28 days	M	6164.38	9453.58	0.652068	3289.2
215	1c/+ Cre-	control	2 months 9 days	M	5291.62	7337.12	0.721213	2045.5
1008	1c/1d Cre-	control	3 months 17 days	F	4953.67	9136.72	0.542171	4183.06			0.602779	4931.1	8218.05	3286.95	608.549	215	773.186	273	608.549	215
390	1c/1d Cre+	mutant	28 days	F	7630.19	10182.2	0.749368	2551.98
176	1c/1d Cre+	mutant	1 month 16 days	F	13097.2	17537.8	0.746802	4440.52
1081	1c/1d Cre+	mutant	1 month 1 day	M	6147.2	8638.78	0.711582	2491.58
644	1c/1d Cre+	mutant	1 month 11 days	M	7432.63	9755.88	0.761861	2323.25
216	1c/1d Cre+	mutant	2 months 9 days	M	9361.22	13238.7	0.707109	3877.51
1010	1c/1d Cre+	mutant	3 months 17 days	F	11073.6	14379.7	0.770082	3306.16			0.741134	9123.67	12288.8	3165.17	2592.19	1058	859.346	351	2592.19	1058
										P total eye circ		P anterior segment			P retina
										0.00676266		0.785499			0.000765266

## Sheet: corneal thickness histology
mouse	genotype	type	age	sex	measurments at 3 different points on cornea (µm)
					position 1	position 2	position 3	average
1079	1c/+ Cre+	control	1 month 1 day	M	94	105	102	100.333
174	1c/1d Cre-	control	1 month 16 days	M	119	130	131	126.667
215	1c/+ Cre-	control	2 months 9 days	M	82.2	73.1	64.4	73.2333
387	1c/+ Cre-	control	28 days	M	61.9	76.1	101	79.6667
391	1c/+ Cre+	control	28 days	F	48.3	62.5	56.6	55.8
388	1c/+ Cre+	control	28 days	M	91.5	91.1	75.8	86.1333
390	1c/1d Cre+	mutant	28 days	F	48.6	65.3	65.4	59.7667
176	1c/1d Cre+	mutant	1 month 16 days	F	92	86.3	89.3	89.2
1081	1c/1d Cre+	mutant	1 month 1 day	M	97.5	128	140	121.833
644	1c/1d Cre+	mutant	1 month 11 days	M	76.5	68.4	54.8	66.5667
216	1c/1d Cre+	mutant	2 months 9 days	M	94.5	133	98.8	108.767
1010	1c/1d Cre+	mutant	3 months 17 days	F	127	138	136	133.667
			Unpaired t test
			P value	0.5533
			P value summary	ns
			Significantly different (P < 0.05)?	No
			One- or two-tailed P value?	Two-tailed
			t, df	t=0.6134, df=10

## Sheet: central corneal thickness OCT
mouse	genotype	type	age	sex	central corneal thickness (µm)
					left eye	right eye	average (left and right)
1455	1c/1c Cre-	control	2 months 23 days	M	129.944	131.073	130.508
1457	1c/1c Cre-	control	2 months 23 days	M	141.243	152.542	146.893
1460	1c/1c Cre-	control	2 months 23 days	M	141.243	140.113	140.678
1454	1c/1c Cre+	mutant	2 months 23 days	M	141.243	117.514	129.379
1456	1c/1c Cre+	mutant	2 months 23 days	M	117.514	141.243	129.379
1458	1c/1c Cre+	mutant	2 months 23 days	M	141.243	141.243	141.243
1459	1c/1c Cre+	mutant	2 months 23 days	M	152.542	141.243	146.893
			Unpaired t test
			P value	0.6626
			P value summary	ns
			Significantly different (P < 0.05)?	No
			One- or two-tailed P value?	Two-tailed
			t, df	t=0.4473, df=12
