# Supplementary material for: The nanophthalmos protein TMEM98 inhibits MYRF self-cleavage and is required for eye size specification
Source: PLoS Genet. 2020 Apr 1;16(4):e1008583. doi: 10.1371/journal.pgen.1008583 (PMC7153906; doi:10.1371/journal.pgen.1008583)
Supplement: S2 Dataset — (XLSX) [file pgen.1008583.s003.xlsx]

## Sheet: 2127_control
session	delta	file name	eti	flash	flash	a-wave	a-wave	b-wave	b-wave	b/a ratio
position	time			intensity	intensity	amplitude	implicit time	amplitude	implicit time
			(sec)	(mcd.s/m^2)	(Log)	(uV)	(mS)	(uV)	(mS)
1	00|00:00:00.0	P02S01T0100A-2127	6.3	10	-2.5	4.4	35.4	205.3	85.4	46.82
2	00|00:00:00.0	P02S01T0100B-2127	6.5	10	-2.5	15.3	34.3	191.9	57.7	12.54
3	00|00:00:02.0	P02S01T0200A-2127	9	3000	0	158.3	12.6	386.6	34.9	2.44
4	00|00:00:02.0	P02S01T0200B-2127	9.1	3000	0	156.8	13.2	383	33.8	2.44
5	00|00:00:13.0	P02S01T0300A-2127	19.5	10000	0.5	184	11.5	394.2	44.1	2.14
6	00|00:00:13.0	P02S01T0300B-2127	20.2	10000	0.5	189.3	12.1	411.8	40.9	2.18

## Sheet: 2129_control
session	delta	file name	eti	flash	flash	a-wave	a-wave	b-wave	b-wave	b/a ratio
position	time			intensity	intensity	amplitude	implicit time	amplitude	implicit time
			(sec)	(mcd.s/m^2)	(Log)	(uV)	(mS)	(uV)	(mS)
1	00|00:00:00.0	P03S01T0100A-2129	6.3	10	-2.5	1	4.5	299.1	80	285.2
2	00|00:00:00.0	P03S01T0100B-2129	6.5	10	-2.5	42.7	31.1	291	56.6	6.82
3	00|00:00:02.0	P03S01T0200A-2129	9	3000	0	233.5	13.2	531.8	31.6	2.28
4	00|00:00:02.0	P03S01T0200B-2129	9.1	3000	0	250.3	12.6	525.7	40.3	2.1
5	00|00:00:13.0	P03S01T0300A-2129	19.5	10000	0.5	265.4	11	582.2	39.2	2.19
6	00|00:00:13.0	P03S01T0300B-2129	19.6	10000	0.5	286.9	11	561.7	39.8	1.96

## Sheet: 2131_mutant
session	delta	file name	eti	flash	flash	a-wave	a-wave	b-wave	b-wave	b/a ratio
position	time			intensity	intensity	amplitude	implicit time	amplitude	implicit time
			(sec)	(mcd.s/m^2)	(Log)	(uV)	(mS)	(uV)	(mS)
1	00|00:00:00.0	P04S01T0100A-2131	6.3	10	-2.5	9.4	39.4	100.1	89	10.7
2	00|00:00:00.0	P04S01T0100B-2131	6.5	10	-2.5	21.1	42.7	109.9	90.1	5.21
3	00|00:00:03.0	P04S01T0200A-2131	9	3000	0	93.5	22.9	192.6	50.7	2.06
4	00|00:00:03.0	P04S01T0200B-2131	9.1	3000	0	103.6	23.5	192.1	70.2	1.85
5	00|00:00:13.0	P04S01T0300A-2131	19.5	10000	0.5	100.2	22.9	207.9	75.1	2.07
6	00|00:00:13.0	P04S01T0300B-2131	19.6	10000	0.5	110.7	23.5	187.2	67.5	1.69

## Sheet: 2133_control
session	delta	file name	eti	flash	flash	a-wave	a-wave	b-wave	b-wave	b/a ratio
position	time			intensity	intensity	amplitude	implicit time	amplitude	implicit time
			(sec)	(mcd.s/m^2)	(Log)	(uV)	(mS)	(uV)	(mS)
1	00|00:00:00.0	P07S01T0100A-2133	6.3	10	-2.5	14.7	36.7	173.6	66.6	11.8
2	00|00:00:00.0	P07S01T0100B-2133	6.5	10	-2.5	39.7	35.6	253.6	55.2	6.39
3	00|00:00:02.0	P07S01T0200A-2133	9.1	3000	0	172.6	21.8	388.9	32.7	2.25
4	00|00:00:02.0	P07S01T0200B-2133	9.1	3000	0	213.1	12.1	490.9	32.2	2.3
5	00|00:00:13.0	P07S01T0300A-2133	19.5	10000	0.5	207.3	11.5	434.2	33.3	2.09
6	00|00:00:13.0	P07S01T0300B-2133	19.6	10000	0.5	260	10.4	524.9	31.6	2.02

## Sheet: 2146_mutant
session	delta	file name	eti	flash	flash	a-wave	a-wave	b-wave	b-wave	b/a ratio
position	time			intensity	intensity	amplitude	implicit time	amplitude	implicit time
			(sec)	(mcd.s/m^2)	(Log)	(uV)	(mS)	(uV)	(mS)
1	00|00:00:00.0	P05S01T0100A-2146	6.3	10	-2.5	5	10	57.3	83	11.45
2	00|00:00:00.0	P05S01T0100B-2146	6.5	10	-2.5	19.9	45.4	67.7	96.6	3.39
3	00|00:00:03.0	P05S01T0200A-2146	9	3000	0	68.2	25.1	152.4	45.2	2.23
4	00|00:00:03.0	P05S01T0200B-2146	9.1	3000	0	79.7	25.7	179.5	80.5	2.25
5	00|00:00:13.0	P05S01T0300A-2146	19.5	10000	0.5	88.8	25.7	150.1	44.7	1.69
6	00|00:00:13.0	P05S01T0300B-2146	19.6	10000	0.5	100.5	26.2	175.8	64.2	1.75

## Sheet: 2148_mutant
session	delta	file name	eti	flash	flash	a-wave	a-wave	b-wave	b-wave	b/a ratio
position	time			intensity	intensity	amplitude	implicit time	amplitude	implicit time
			(sec)	(mcd.s/m^2)	(Log)	(uV)	(mS)	(uV)	(mS)
1	00|00:00:00.0	P06S01T0100A-2148	6.3	10	-2.5	0.8	3.3	83.5	93.8	106.86
2	00|00:00:00.0	P06S01T0100B-2148	6.5	10	-2.5	22.3	25	56.3	74.9	2.52
3	00|00:00:02.0	P06S01T0200A-2148	9	3000	0	70.1	24	135.5	46.8	1.93
4	00|00:00:02.0	P06S01T0200B-2148	9.1	3000	0	67.2	24	129.7	74	1.93
5	00|00:00:13.0	P06S01T0300A-2148	19.5	10000	0.5	78.6	24	136.3	46.8	1.74
6	00|00:00:13.0	P06S01T0300B-2148	19.6	10000	0.5	84.9	24.6	136.1	50.1	1.6
